# Supplementary material for: Powder X-ray diffraction as a powerful tool to exploit in organic electronics: shedding light on the first N,N′,N′′-tri­alkyl­diindolocarbazole
Source: Acta Crystallogr B Struct Sci Cryst Eng Mater. 2022 Mar 29;78(Pt 2):253–60. doi: 10.1107/S2052520622001858 (PMC9004018; doi:10.1107/S2052520622001858)
Supplement: Supplementary file 2 [file b-78-00253-Isup2.hkl]

data_mostra_B
_cell_length_a 52.8790(14)
_cell_length_b 52.8790(14)
_cell_length_c 5.36308(13)
_cell_angle_alpha 90
_cell_angle_beta  90
_cell_angle_gamma 120
_shelx_F_squared_multiplier 1
loop_
_symmetry_equiv_pos_as_xyz
	 'x, y, z '
	 '-x+y, -x, z '
	 '-y, x-y, z '
	 'y, -x+y, -z '
	 'x-y, x, -z '
	 '-x, -y, -z '
	 'x-1/3, y+1/3, z+1/3 '
	 '-x+y-1/3, -x+1/3, z+1/3 '
	 '-y-1/3, x-y+1/3, z+1/3 '
	 'y-1/3, -x+y+1/3, -z+1/3 '
	 'x-y-1/3, x+1/3, -z+1/3 '
	 '-x-1/3, -y+1/3, -z+1/3 '
	 'x+1/3, y-1/3, z-1/3 '
	 '-x+y+1/3, -x-1/3, z-1/3 '
	 '-y+1/3, x-y-1/3, z-1/3 '
	 'y+1/3, -x+y-1/3, -z-1/3 '
	 'x-y+1/3, x-1/3, -z-1/3 '
	 '-x+1/3, -y-1/3, -z-1/3 '
loop_
_refln_index_h
_refln_index_k
_refln_index_l
_refln_F_squared_calc
_refln_F_squared_meas
_refln_F_squared_sigma
_refln_observed_status
   0    0    3         0.06         0.06       1.22 o0.00180415336
   1    0   -2         0.22         0.22       2.39 o0.00180415336
   1    0    1         2.34         2.34      25.08 o0.00180415336
   1    0    4         0.25         0.40      34.47 o0.00180415336
   2   -1   -3         0.05         0.05       0.96 o0.00180415336
   2   -1    0         0.03         0.03       0.35 o0.00180415336
   2   -1    3         0.00         0.00       0.01 o0.00180415336
   2    0   -4         0.01         0.01       0.77 o0.00180415336
   2    0   -1        16.83        16.67     124.88 o0.00180415336
   2    0    2         0.48         0.48       5.07 o0.00180415336
   3   -2   -4         1.78         2.66     206.57 o0.00180415336
   3   -2   -1         0.17         0.17       1.58 o0.00180415336
   3   -2    2         0.00         0.00       0.04 o0.00180415336
   3   -1   -2         0.96         0.95      10.96 o0.00180415336
   3   -1    1         4.26         4.25      40.37 o0.00180415336
   3   -1    4         0.50         0.75      57.90 o0.00180415336
   3    0   -3         6.84         6.89     144.92 o0.00180415336
   3    0    0         1.03         1.06      10.67 o0.00180415336
   3    0    3         0.74         0.75      15.70 o0.00180415336
   4   -3   -2         1.25         1.23      15.85 o0.00180415336
   4   -3    1        73.84        74.25     339.95 o0.00180415336
   4   -2   -3         0.62         0.63      13.48 o0.00180415336
   4   -2    0        36.29        36.28      78.84 o0.00180415336
   4   -2    3         0.03         0.03       0.56 o0.00180415336
   4   -1   -1         0.75         0.76       3.48 o0.00180415336
   4   -1    2         2.57         2.54      32.60 o0.00180415336
   4    0   -2         0.00         0.00       0.04 o0.00180415336
   4    0    1         6.76         7.21      53.62 o0.00180415336
   5   -4   -3         0.15         0.15       3.31 o0.00180415336
   5   -4    0         1.01         0.99       6.57 o0.00180415336
   5   -4    3         0.05         0.05       1.17 o0.00180415336
   5   -3   -1        14.49        14.63      78.26 o0.00180415336
   5   -3    2         0.60         0.59       7.78 o0.00180415336
   5   -2   -2         0.00         0.00       0.02 o0.00180415336
   5   -2    1         1.20         1.21       6.51 o0.00180415336
   5   -1   -3         0.36         0.36       7.95 o0.00180415336
   5   -1    0         5.83         5.80      43.39 o0.00180415336
   5   -1    3         2.23         2.25      49.37 o0.00180415336
   5    0   -1        13.73        13.86      86.96 o0.00180415336
   5    0    2         0.39         0.37       4.50 o0.00180415336
   6   -5   -1         9.86         9.28      61.88 o0.00180415336
   6   -5    2         2.74         2.76      36.17 o0.00180415336
   6   -4   -2         3.06         2.95      36.38 o0.00180415336
   6   -4    1        40.21        39.67     189.32 o0.00180415336
   6   -3   -3         1.84         1.86      40.90 o0.00180415336
   6   -3    0         3.41         2.94      30.35 o0.00180415336
   6   -3    3         0.18         0.18       3.99 o0.00180415336
   6   -2   -1        11.44        11.29      54.11 o0.00180415336
   6   -2    2         4.07         3.92      48.33 o0.00180415336
   6   -1   -2         0.09         0.09       1.23 o0.00180415336
   6   -1    1         2.34         2.21      14.74 o0.00180415336
   6    0   -3         3.24         3.32      72.56 o0.00180415336
   6    0    0        26.20        25.56     150.30 o0.00180415336
   6    0    3         0.48         0.49      10.69 o0.00180415336
   7   -6   -2         0.13         0.14       1.87 o0.00180415336
   7   -6    1         0.98         0.95       5.69 o0.00180415336
   7   -5   -3         4.24         4.33      94.16 o0.00180415336
   7   -5    0         0.30         0.33       2.82 o0.00180415336
   7   -5    3         0.21         0.21       4.63 o0.00180415336
   7   -4   -1         1.69         1.77      12.56 o0.00180415336
   7   -4    2         0.20         0.20       2.75 o0.00180415336
   7   -3   -2         0.02         0.02       0.26 o0.00180415336
   7   -3    1         0.15         0.16       1.15 o0.00180415336
   7   -2   -3         0.42         0.43       9.39 o0.00180415336
   7   -2    0         4.99         5.52      51.14 o0.00180415336
   7   -2    3         0.14         0.15       3.19 o0.00180415336
   7   -1   -1         5.16         5.05      30.26 o0.00180415336
   7   -1    2         0.07         0.07       0.99 o0.00180415336
   7    0   -2         0.03         0.03       0.43 o0.00180415336
   7    0    1         0.28         0.28       1.88 o0.00180415336
   8   -7   -3         2.39         2.40      51.84 o0.00180415336
   8   -7    0         0.16         0.16       1.07 o0.00180415336
   8   -7    3         1.83         1.84      39.74 o0.00180415336
   8   -6   -1        47.30        47.42     223.14 o0.00180415336
   8   -6    2         0.80         0.90      13.84 o0.00180415336
   8   -5   -2         0.27         0.29       4.38 o0.00180415336
   8   -5    1         5.35         5.30      35.39 o0.00180415336
   8   -4   -3         0.15         0.15       3.36 o0.00180415336
   8   -4    0        20.79        20.08     121.36 o0.00180415336
   8   -4    3         0.19         0.19       4.21 o0.00180415336
   8   -3   -1         3.79         3.76      25.06 o0.00180415336
   8   -3    2         0.34         0.36       5.55 o0.00180415336
   8   -2   -2         0.09         0.10       1.54 o0.00180415336
   8   -2    1         4.22         4.24      20.22 o0.00180415336
   8   -1   -3         0.36         0.36       7.75 o0.00180415336
   8   -1    0        16.69        16.86     128.27 o0.00180415336
   8   -1    3         1.00         1.00      21.74 o0.00180415336
   8    0   -1        28.22        28.65     117.97 o0.00180415336
   8    0    2         0.15         0.15       2.37 o0.00180415336
   9   -8   -1         0.56         0.55       3.03 o0.00180415336
   9   -8    2         0.01         0.01       0.10 o0.00180415336
   9   -7   -2         2.11         2.10      32.98 o0.00180415336
   9   -7    1        93.11        93.61     287.48 o0.00180415336
   9   -6   -3         1.17         1.16      24.72 o0.00180415336
   9   -6    0         3.93         4.97      53.92 o0.00180415336
   9   -6    3         1.30         1.28      27.33 o0.00180415336
   9   -5   -1         1.93         2.12      12.40 o0.00180415336
   9   -5    2         4.36         4.64      71.60 o0.00180415336
   9   -4   -2         0.28         0.30       4.58 o0.00180415336
   9   -4    1        12.50        13.72      80.40 o0.00180415336
   9   -3   -3         1.63         1.61      34.24 o0.00180415336
   9   -3    0         0.67         0.83       9.50 o0.00180415336
   9   -3    3         0.28         0.28       5.95 o0.00180415336
   9   -2   -1         2.11         2.12       6.80 o0.00180415336
   9   -2    2         2.73         2.72      42.71 o0.00180415336
   9   -1   -2         0.20         0.20       3.04 o0.00180415336
   9   -1    1         4.83         4.75      26.24 o0.00180415336
   9    0   -3         0.14         0.14       3.24 o0.00180415336
   9    0    0         0.68         0.75       7.47 o0.00180415336
   9    0    3         0.72         0.73      16.69 o0.00180415336
  10   -9   -2         4.56         4.42      68.08 o0.00180415336
  10   -9    1         3.46         3.61      23.58 o0.00180415336
  10   -8   -3         0.32         0.32       7.36 o0.00180415336
  10   -8    0         1.22         1.31       8.22 o0.00180415336
  10   -8    3         0.01         0.01       0.19 o0.00180415336
  10   -7   -1         1.12         1.17       6.93 o0.00180415336
  10   -7    2         0.74         0.73      10.77 o0.00180415336
  10   -6   -2         0.25         0.25       3.74 o0.00180415336
  10   -6    1        87.09        86.02     321.12 o0.00180415336
  10   -5   -3         0.06         0.06       1.39 o0.00180415336
  10   -5    0         0.62         0.61       6.12 o0.00180415336
  10   -5    3         0.01         0.01       0.22 o0.00180415336
  10   -4   -1         1.59         1.58       5.98 o0.00180415336
  10   -4    2         8.39         8.16     124.44 o0.00180415336
  10   -3   -2         2.11         2.08      30.70 o0.00180415336
  10   -3    1        10.15        10.55      62.67 o0.00180415336
  10   -2   -3         3.89         3.94      89.96 o0.00180415336
  10   -2    0         6.81         7.22      46.80 o0.00180415336
  10   -2    3         0.87         0.88      20.04 o0.00180415336
  10   -1   -1         0.90         0.94       6.36 o0.00180415336
  10   -1    2         4.76         4.62      71.13 o0.00180415336
  10    0   -2        17.03        16.16     242.92 o0.00180415336
  10    0    1         0.27         0.27       2.46 o0.00180415336
  11  -10   -3         0.87         0.88      19.84 o0.00180415336
  11  -10    0         1.39         1.34       9.30 o0.00180415336
  11  -10    3         1.93         1.96      44.16 o0.00180415336
  11   -9   -1         3.17         3.18      28.70 o0.00180415336
  11   -9    2         0.36         0.34       5.25 o0.00180415336
  11   -8   -2         0.06         0.05       0.81 o0.00180415336
  11   -8    1         0.73         0.74       6.47 o0.00180415336
  11   -7   -3         0.08         0.08       1.75 o0.00180415336
  11   -7    0         5.52         5.53      22.12 o0.00180415336
  11   -7    3         0.20         0.20       4.63 o0.00180415336
  11   -6   -1         1.66         1.72      11.60 o0.00180415336
  11   -6    2         0.24         0.24       3.64 o0.00180415336
  11   -5   -2         0.05         0.05       0.76 o0.00180415336
  11   -5    1        14.59        15.19     102.57 o0.00180415336
  11   -4   -3         0.52         0.53      12.20 o0.00180415336
  11   -4    0        27.29        27.24     117.91 o0.00180415336
  11   -4    3         0.53         0.54      12.23 o0.00180415336
  11   -3   -1         0.12         0.12       1.02 o0.00180415336
  11   -3    2         1.87         1.78      26.40 o0.00180415336
  11   -2   -2         1.77         1.67      26.20 o0.00180415336
  11   -2    1         0.43         0.43       3.84 o0.00180415336
  11   -1   -3         0.20         0.20       4.56 o0.00180415336
  11   -1    0         9.91         9.71      68.55 o0.00180415336
  11   -1    3         0.06         0.06       1.30 o0.00180415336
  11    0   -1         0.56         0.58       5.20 o0.00180415336
  11    0    2         0.44         0.45       7.89 o0.00180415336
  12  -11   -1         0.06         0.06       0.37 o0.00180415336
  12  -11    2         1.58         1.58      27.57 o0.00180415336
  12  -10   -2         0.59         0.60      10.23 o0.00180415336
  12  -10    1         0.38         0.34       2.57 o0.00180415336
  12   -9   -3         0.14         0.14       3.06 o0.00180415336
  12   -9    0        27.08        28.46     131.44 o0.00180415336
  12   -9    3         0.06         0.06       1.38 o0.00180415336
  12   -8   -1         3.89         3.58      29.09 o0.00180415336
  12   -8    2         0.55         0.53       9.06 o0.00180415336
  12   -7   -2         0.66         0.64      10.63 o0.00180415336
  12   -7    1        42.36        41.34     253.20 o0.00180415336
  12   -6   -3         3.40         3.46      78.32 o0.00180415336
  12   -6    0        20.40        19.21     112.35 o0.00180415336
  12   -6    3         1.63         1.66      37.62 o0.00180415336
  12   -5   -1         2.81         2.75      17.08 o0.00180415336
  12   -5    2         0.05         0.05       0.83 o0.00180415336
  12   -4   -2         0.59         0.58       9.82 o0.00180415336
  12   -4    1         3.45         3.20      25.93 o0.00180415336
  12   -3   -3         1.96         1.97      44.27 o0.00180415336
  12   -3    0        11.40        11.81      60.77 o0.00180415336
  12   -3    3         1.84         1.84      41.48 o0.00180415336
  12   -2   -1         7.92         7.32      56.98 o0.00180415336
  12   -2    2         0.65         0.66      11.30 o0.00180415336
  12   -1   -2         0.05         0.05       0.78 o0.00180415336
  12   -1    1         0.08         0.08       0.53 o0.00180415336
  12    0   -3         0.00         0.00       0.02 o0.00180415336
  12    0    0         0.03         0.03       0.19 o0.00180415336
  12    0    3         0.37         0.36       8.04 o0.00180415336
  13  -12   -2         1.85         1.82      32.31 o0.00180415336
  13  -12    1         6.36         5.89      51.28 o0.00180415336
  13  -11   -3         1.11         1.10      24.29 o0.00180415336
  13  -11    0         7.57         7.82      35.15 o0.00180415336
  13  -11    3         0.38         0.38       8.38 o0.00180415336
  13  -10   -1         1.34         1.37      13.60 o0.00180415336
  13  -10    2        12.59        12.81     210.90 o0.00180415336
  13   -9   -2         0.65         0.65      11.40 o0.00180415336
  13   -9    1        51.79        53.20     313.58 o0.00180415336
  13   -8   -3         0.31         0.31       7.09 o0.00180415336
  13   -8    0         7.40         7.65      34.88 o0.00180415336
  13   -8    3         0.41         0.40       9.29 o0.00180415336
  13   -7   -1         6.53         6.68      50.93 o0.00180415336
  13   -7    2         2.13         2.11      36.04 o0.00180415336
  13   -6   -2         5.49         5.46      93.10 o0.00180415336
  13   -6    1        13.87        14.17     108.15 o0.00180415336
  13   -5   -3         0.62         0.62      14.12 o0.00180415336
  13   -5    0        29.60        30.48     145.03 o0.00180415336
  13   -5    3         0.73         0.72      16.56 o0.00180415336
  13   -4   -1         0.80         0.82       5.18 o0.00180415336
  13   -4    2         0.81         0.81      14.09 o0.00180415336
  13   -3   -2         0.12         0.12       1.94 o0.00180415336
  13   -3    1         0.03         0.03       0.34 o0.00180415336
  13   -2   -3         2.07         2.04      45.29 o0.00180415336
  13   -2    0        12.48        12.70      58.96 o0.00180415336
  13   -2    3         0.00         0.00       0.01 o0.00180415336
  13   -1   -1         0.77         0.73       6.54 o0.00180415336
  13   -1    2         0.56         0.55       9.82 o0.00180415336
  13    0   -2         0.31         0.30       5.34 o0.00180415336
  13    0    1         4.60         4.39      44.21 o0.00180415336
  14  -13   -3         0.07         0.07       1.65 o0.00180415336
  14  -13    0         1.38         1.32       8.42 o0.00180415336
  14  -13    3         1.71         1.69      39.19 o0.00180415336
  14  -12   -1         0.27         0.27       2.81 o0.00180415336
  14  -12    2         5.25         5.15      90.96 o0.00180415336
  14  -11   -2         0.32         0.31       5.55 o0.00180415336
  14  -11    1         0.28         0.30       3.07 o0.00180415336
  14  -10   -3         0.45         0.44      10.04 o0.00180415336
  14  -10    0        10.02         9.13      64.46 o0.00180415336
  14  -10    3         0.35         0.34       7.82 o0.00180415336
  14   -9   -1         0.36         0.36       3.31 o0.00180415336
  14   -9    2         2.03         2.05      35.71 o0.00180415336
  14   -8   -2         2.49         2.57      44.08 o0.00180415336
  14   -8    1        39.41        39.67     285.42 o0.00180415336
  14   -7   -3         0.00         0.00       0.04 o0.00180415336
  14   -7    0         0.55         0.56       2.57 o0.00180415336
  14   -7    3         0.01         0.01       0.13 o0.00180415336
  14   -6   -1         0.22         0.22       1.62 o0.00180415336
  14   -6    2         0.74         0.77      13.16 o0.00180415336
  14   -5   -2         0.92         0.93      16.26 o0.00180415336
  14   -5    1         0.39         0.39       3.59 o0.00180415336
  14   -4   -3         1.31         1.30      29.46 o0.00180415336
  14   -4    0         5.17         4.83      35.04 o0.00180415336
  14   -4    3         0.76         0.75      17.09 o0.00180415336
  14   -3   -1         0.77         0.81       8.27 o0.00180415336
  14   -3    2         0.17         0.16       2.87 o0.00180415336
  14   -2   -2         1.03         1.01      17.79 o0.00180415336
  14   -2    1         0.00         0.00       0.02 o0.00180415336
  14   -1   -3         0.00         0.00       0.11 o0.00180415336
  14   -1    0         0.05         0.05       0.34 o0.00180415336
  14   -1    3         0.00         0.00       0.04 o0.00180415336
  14    0   -1         2.80         3.00      31.33 o0.00180415336
  14    0    2         0.15         0.15       2.52 o0.00180415336
  15  -14   -1         0.11         0.11       1.35 o0.00180415336
  15  -14    2         2.61         2.67      47.04 o0.00180415336
  15  -13   -2         0.67         0.68      11.79 o0.00180415336
  15  -13    1         0.00         0.00       0.06 o0.00180415336
  15  -12   -3         1.23         1.22      28.41 o0.00180415336
  15  -12    0         0.05         0.05       0.46 o0.00180415336
  15  -12    3         0.03         0.03       0.70 o0.00180415336
  15  -11   -1         2.83         2.97      32.24 o0.00180415336
  15  -11    2         6.89         6.73     119.08 o0.00180415336
  15  -10   -2         0.39         0.39       6.93 o0.00180415336
  15  -10    1         6.19         5.90      60.25 o0.00180415336
  15   -9   -3         0.12         0.11       2.57 o0.00180415336
  15   -9    0         2.81         2.79      24.04 o0.00180415336
  15   -9    3         2.40         2.32      52.80 o0.00180415336
  15   -8   -1         0.04         0.03       0.34 o0.00180415336
  15   -8    2         4.72         4.64      82.24 o0.00180415336
  15   -7   -2         1.49         1.47      26.06 o0.00180415336
  15   -7    1         0.54         0.52       5.22 o0.00180415336
  15   -6   -3         0.08         0.08       1.86 o0.00180415336
  15   -6    0         2.32         2.30      19.91 o0.00180415336
  15   -6    3         0.19         0.18       4.17 o0.00180415336
  15   -5   -1         0.89         0.85       8.80 o0.00180415336
  15   -5    2         0.40         0.40       7.11 o0.00180415336
  15   -4   -2         0.22         0.21       3.75 o0.00180415336
  15   -4    1         1.73         1.80      19.60 o0.00180415336
  15   -3   -3         0.21         0.21       4.84 o0.00180415336
  15   -3    0         1.35         1.38      12.81 o0.00180415336
  15   -3    3         5.01         4.96     115.69 o0.00180415336
  15   -2   -1         2.13         2.29      24.43 o0.00180415336
  15   -2    2         0.74         0.75      12.91 o0.00180415336
  15   -1   -2         0.10         0.10       1.73 o0.00180415336
  15   -1    1         0.01         0.01       0.08 o0.00180415336
  15    0   -3         0.56         0.57      14.40 o0.00180415336
  15    0    0         3.80         3.83      36.15 o0.00180415336
  15    0    3         0.02         0.02       0.58 o0.00180415336
  16  -15   -2         0.08         0.08       1.40 o0.00180415336
  16  -15    1         0.12         0.11       1.44 o0.00180415336
  16  -14   -3         0.12         0.12       3.17 o0.00180415336
  16  -14    0         0.00         0.00       0.04 o0.00180415336
  16  -14    3         0.40         0.40      10.26 o0.00180415336
  16  -13   -1         0.62         0.59       6.10 o0.00180415336
  16  -13    2         0.06         0.06       1.17 o0.00180415336
  16  -12   -2         0.01         0.01       0.24 o0.00180415336
  16  -12    1         8.17         7.72      83.57 o0.00180415336
  16  -11   -3         1.49         1.47      35.26 o0.00180415336
  16  -11    0         0.05         0.05       0.38 o0.00180415336
  16  -11    3         0.09         0.09       2.22 o0.00180415336
  16  -10   -1         0.69         0.74       7.75 o0.00180415336
  16  -10    2         2.81         2.88      47.92 o0.00180415336
  16   -9   -2         1.05         1.08      18.32 o0.00180415336
  16   -9    1        17.62        17.96     179.68 o0.00180415336
  16   -8   -3         0.97         0.95      22.30 o0.00180415336
  16   -8    0         1.70         1.74      16.12 o0.00180415336
  16   -8    3         0.99         0.97      22.79 o0.00180415336
  16   -7   -1         4.91         5.00      50.37 o0.00180415336
  16   -7    2         0.03         0.03       0.45 o0.00180415336
  16   -6   -2        15.24        15.62     260.34 o0.00180415336
  16   -6    1         0.53         0.57       5.99 o0.00180415336
  16   -5   -3         0.83         0.82      19.65 o0.00180415336
  16   -5    0         0.06         0.06       0.46 o0.00180415336
  16   -5    3         0.24         0.24       5.79 o0.00180415336
  16   -4   -1         1.53         1.46      16.09 o0.00180415336
  16   -4    2         1.80         1.83      32.38 o0.00180415336
  16   -3   -2         2.63         2.72      48.82 o0.00180415336
  16   -3    1         3.74         3.58      37.74 o0.00180415336
  16   -2   -3         0.97         0.98      24.98 o0.00180415336
  16   -2    0         0.28         0.27       2.59 o0.00180415336
  16   -2    3         0.85         0.86      21.97 o0.00180415336
  16   -1   -1         0.82         0.78      10.03 o0.00180415336
  16   -1    2         0.86         0.83      15.22 o0.00180415336
  16    0   -2         0.91         0.94      18.24 o0.00180415336
  16    0    1         0.08         0.08       1.12 o0.00180415336
  17  -16   -3         0.03         0.03       0.83 o0.00180415336
  17  -16    0         4.22         4.52      48.46 o0.00180415336
  17  -16    3         0.27         0.27       7.32 o0.00180415336
  17  -15   -1         1.22         1.25      14.88 o0.00180415336
  17  -15    2         0.00         0.00       0.05 o0.00180415336
  17  -14   -2         1.56         1.50      26.90 o0.00180415336
  17  -14    1         1.42         1.34      16.09 o0.00180415336
  17  -13   -3         0.20         0.21       5.32 o0.00180415336
  17  -13    0         2.33         2.47      25.31 o0.00180415336
  17  -13    3         0.43         0.44      11.20 o0.00180415336
  17  -12   -1         0.39         0.39       4.96 o0.00180415336
  17  -12    2         3.43         3.53      66.09 o0.00180415336
  17  -11   -2         1.21         1.24      23.00 o0.00180415336
  17  -11    1        40.12        41.10     389.70 o0.00180415336
  17  -10   -3         0.69         0.69      17.28 o0.00180415336
  17  -10    0         5.03         5.00      40.99 o0.00180415336
  17  -10    3         0.16         0.16       4.11 o0.00180415336
  17   -9   -1         0.19         0.18       1.85 o0.00180415336
  17   -9    2         0.24         0.25       4.50 o0.00180415336
  17   -8   -2         0.01         0.01       0.21 o0.00180415336
  17   -8    1        13.74        13.12     137.68 o0.00180415336
  17   -7   -3         0.01         0.01       0.28 o0.00180415336
  17   -7    0         0.14         0.14       1.13 o0.00180415336
  17   -7    3         0.85         0.86      21.48 o0.00180415336
  17   -6   -1         3.61         3.67      36.49 o0.00180415336
  17   -6    2         0.10         0.10       1.87 o0.00180415336
  17   -5   -2         0.12         0.12       2.31 o0.00180415336
  17   -5    1         0.67         0.67       8.42 o0.00180415336
  17   -4   -3         0.14         0.14       3.66 o0.00180415336
  17   -4    0         0.00         0.00       0.01 o0.00180415336
  17   -4    3         0.32         0.32       8.27 o0.00180415336
  17   -3   -1         0.15         0.15       1.78 o0.00180415336
  17   -3    2         1.50         1.45      26.07 o0.00180415336
  17   -2   -2         1.29         1.34      26.23 o0.00180415336
  17   -2    1         2.25         2.29      28.32 o0.00180415336
  17   -1   -3         0.19         0.20       5.28 o0.00180415336
  17   -1    0         0.13         0.14       1.50 o0.00180415336
  17   -1    3         1.14         1.17      31.19 o0.00180415336
  17    0   -1         0.92         0.90      14.12 o0.00180415336
  17    0    2         1.35         1.38      27.58 o0.00180415336
  18  -17   -1         1.11         1.09      17.17 o0.00180415336
  18  -17    2         5.60         5.31      97.49 o0.00180415336
  18  -16   -2         0.68         0.69      13.78 o0.00180415336
  18  -16    1         3.13         2.99      45.47 o0.00180415336
  18  -15   -3         0.00         0.00       0.08 o0.00180415336
  18  -15    0         1.60         1.58      17.88 o0.00180415336
  18  -15    3         0.00         0.00       0.07 o0.00180415336
  18  -14   -1         0.04         0.04       0.68 o0.00180415336
  18  -14    2         1.62         1.66      33.53 o0.00180415336
  18  -13   -2         0.07         0.08       1.48 o0.00180415336
  18  -13    1         1.64         1.67      19.95 o0.00180415336
  18  -12   -3         3.08         3.15      81.31 o0.00180415336
  18  -12    0         0.15         0.16       1.73 o0.00180415336
  18  -12    3         0.06         0.06       1.53 o0.00180415336
  18  -11   -1         0.62         0.59       7.03 o0.00180415336
  18  -11    2         5.84         5.62     100.73 o0.00180415336
  18  -10   -2         4.57         4.35      77.51 o0.00180415336
  18  -10    1        26.85        25.07     288.60 o0.00180415336
  18   -9   -3         0.25         0.26       6.56 o0.00180415336
  18   -9    0         0.77         0.74       7.55 o0.00180415336
  18   -9    3         0.01         0.01       0.16 o0.00180415336
  18   -8   -1         0.19         0.18       2.04 o0.00180415336
  18   -8    2         2.75         2.62      46.74 o0.00180415336
  18   -7   -2         0.20         0.19       3.43 o0.00180415336
  18   -7    1         3.46         3.30      40.01 o0.00180415336
  18   -6   -3         0.07         0.07       1.80 o0.00180415336
  18   -6    0         0.05         0.05       0.54 o0.00180415336
  18   -6    3         1.01         1.03      26.74 o0.00180415336
  18   -5   -1        14.73        14.99     185.60 o0.00180415336
  18   -5    2         1.34         1.39      27.21 o0.00180415336
  18   -4   -2         1.86         1.91      38.35 o0.00180415336
  18   -4    1         0.69         0.75      11.62 o0.00180415336
  18   -3   -3         0.18         0.18       4.93 o0.00180415336
  18   -3    0         0.11         0.11       1.26 o0.00180415336
  18   -3    3         0.01         0.01       0.27 o0.00180415336
  18   -2   -1         0.96         0.92      14.04 o0.00180415336
  18   -2    2         1.42         1.44      28.59 o0.00180415336
  18   -1   -2         1.63         1.55      28.70 o0.00180415336
  18   -1    1         0.01         0.01       0.18 o0.00180415336
  18    0   -3         0.01         0.01       0.36 o0.00180415336
  18    0    0         4.29         4.44      59.96 o0.00180415336
  18    0    3         1.28         1.27      35.12 o0.00180415336
  19  -18   -2         1.36         1.28      23.75 o0.00180415336
  19  -18    1         0.89         0.91      15.33 o0.00180415336
  19  -17   -3         0.03         0.03       0.74 o0.00180415336
  19  -17    0         0.16         0.16       2.29 o0.00180415336
  19  -17    3         0.42         0.42      11.58 o0.00180415336
  19  -16   -1         0.51         0.48       7.12 o0.00180415336
  19  -16    2         2.68         2.60      51.70 o0.00180415336
  19  -15   -2         4.98         4.70      86.73 o0.00180415336
  19  -15    1         1.29         1.32      17.58 o0.00180415336
  19  -14   -3         0.00         0.00       0.07 o0.00180415336
  19  -14    0         0.42         0.40       4.21 o0.00180415336
  19  -14    3         0.09         0.09       2.55 o0.00180415336
  19  -13   -1         0.00         0.00       0.01 o0.00180415336
  19  -13    2         0.01         0.01       0.19 o0.00180415336
  19  -12   -2         0.15         0.16       3.23 o0.00180415336
  19  -12    1         2.75         3.06      47.27 o0.00180415336
  19  -11   -3         0.01         0.01       0.19 o0.00180415336
  19  -11    0         1.17         1.25      13.50 o0.00180415336
  19  -11    3         0.01         0.01       0.20 o0.00180415336
  19  -10   -1         0.03         0.04       0.56 o0.00180415336
  19  -10    2         0.28         0.28       5.75 o0.00180415336
  19   -9   -2         1.07         1.10      22.27 o0.00180415336
  19   -9    1         2.77         3.20      49.91 o0.00180415336
  19   -8   -3         1.03         1.06      28.18 o0.00180415336
  19   -8    0         0.58         0.62       6.68 o0.00180415336
  19   -8    3         0.22         0.23       6.09 o0.00180415336
  19   -7   -1         0.81         0.89      13.77 o0.00180415336
  19   -7    2         0.13         0.13       2.68 o0.00180415336
  19   -6   -2         0.01         0.01       0.11 o0.00180415336
  19   -6    1         2.70         2.74      42.70 o0.00180415336
  19   -5   -3         0.82         0.83      22.53 o0.00180415336
  19   -5    0         0.44         0.42       4.48 o0.00180415336
  19   -5    3         0.83         0.84      22.76 o0.00180415336
  19   -4   -1         1.43         1.45      19.90 o0.00180415336
  19   -4    2         5.64         5.34      99.00 o0.00180415336
  19   -3   -2         1.31         1.27      25.34 o0.00180415336
  19   -3    1         3.84         3.63      54.05 o0.00180415336
  19   -2   -3         0.72         0.71      19.86 o0.00180415336
  19   -2    0         0.10         0.11       1.46 o0.00180415336
  19   -2    3         0.00         0.00       0.00 o0.00180415336
  19   -1   -1         1.76         1.78      30.38 o0.00180415336
  19   -1    2         6.62         6.27     118.92 o0.00180415336
  19    0   -2         2.80         2.77      56.43 o0.00180415336
  19    0    1         3.88         4.07      66.53 o0.00180415336
  20  -19   -3         0.30         0.30       8.97 o0.00180415336
  20  -19    0         0.58         0.57       9.10 o0.00180415336
  20  -19    3         0.06         0.06       1.74 o0.00180415336
  20  -18   -1         0.52         0.56       9.48 o0.00180415336
  20  -18    2         2.79         2.76      55.03 o0.00180415336
  20  -17   -2         1.03         1.01      20.90 o0.00180415336
  20  -17    1         1.15         1.12      19.63 o0.00180415336
  20  -16   -3         0.08         0.08       2.29 o0.00180415336
  20  -16    0         4.38         4.49      64.20 o0.00180415336
  20  -16    3         1.61         1.58      44.13 o0.00180415336
  20  -15   -1         2.00         1.89      30.97 o0.00180415336
  20  -15    2         0.17         0.16       3.45 o0.00180415336
  20  -14   -2         0.01         0.01       0.12 o0.00180415336
  20  -14    1         0.33         0.31       4.50 o0.00180415336
  20  -13   -3         0.25         0.25       6.93 o0.00180415336
  20  -13    0         0.49         0.49       6.52 o0.00180415336
  20  -13    3         0.02         0.02       0.54 o0.00180415336
  20  -12   -1         2.04         1.98      28.88 o0.00180415336
  20  -12    2         7.70         7.26     131.87 o0.00180415336
  20  -11   -2         0.20         0.19       3.48 o0.00180415336
  20  -11    1        30.21        30.79     415.91 o0.00180415336
  20  -10   -3         1.15         1.15      31.70 o0.00180415336
  20  -10    0         1.37         1.36      16.56 o0.00180415336
  20  -10    3         0.12         0.12       3.43 o0.00180415336
  20   -9   -1         0.00         0.00       0.01 o0.00180415336
  20   -9    2         0.54         0.51       9.52 o0.00180415336
  20   -8   -2         1.41         1.33      24.19 o0.00180415336
  20   -8    1         6.67         6.52      95.22 o0.00180415336
  20   -7   -3         0.16         0.15       4.25 o0.00180415336
  20   -7    0         1.29         1.28      17.01 o0.00180415336
  20   -7    3         0.58         0.58      15.90 o0.00180415336
  20   -6   -1         2.11         2.01      29.44 o0.00180415336
  20   -6    2         0.27         0.27       5.48 o0.00180415336
  20   -5   -2         0.49         0.49      10.27 o0.00180415336
  20   -5    1         3.08         2.92      47.73 o0.00180415336
  20   -4   -3         0.38         0.37      10.46 o0.00180415336
  20   -4    0         0.00         0.00       0.01 o0.00180415336
  20   -4    3         0.19         0.18       5.10 o0.00180415336
  20   -3   -1         0.00         0.00       0.05 o0.00180415336
  20   -3    2         1.03         1.02      20.85 o0.00180415336
  20   -2   -2         0.05         0.05       0.99 o0.00180415336
  20   -2    1         0.00         0.00       0.01 o0.00180415336
  20   -1   -3         0.74         0.74      22.21 o0.00180415336
  20   -1    0         0.06         0.06       0.95 o0.00180415336
  20   -1    3         0.24         0.24       7.19 o0.00180415336
  20    0   -1         0.63         0.61      10.84 o0.00180415336
  20    0    2         0.94         0.97      21.35 o0.00180415336
  21  -20   -1         0.11         0.11       2.06 o0.00180415336
  21  -20    2         0.71         0.72      15.64 o0.00180415336
  21  -19   -2         0.11         0.11       2.49 o0.00180415336
  21  -19    1         0.09         0.09       1.59 o0.00180415336
  21  -18   -3         0.07         0.07       2.27 o0.00180415336
  21  -18    0         1.64         1.54      22.46 o0.00180415336
  21  -18    3         0.05         0.05       1.41 o0.00180415336
  21  -17   -1         2.72         2.73      49.51 o0.00180415336
  21  -17    2         0.02         0.02       0.33 o0.00180415336
  21  -16   -2         0.52         0.52      10.53 o0.00180415336
  21  -16    1         2.43         2.56      41.47 o0.00180415336
  21  -15   -3         0.41         0.40      11.35 o0.00180415336
  21  -15    0         0.51         0.56       8.63 o0.00180415336
  21  -15    3         0.19         0.18       5.22 o0.00180415336
  21  -14   -1         1.17         1.19      20.14 o0.00180415336
  21  -14    2        25.06        23.64     444.00 o0.00180415336
  21  -13   -2         2.06         2.04      40.98 o0.00180415336
  21  -13    1         0.50         0.51       9.31 o0.00180415336
  21  -12   -3         0.02         0.02       0.67 o0.00180415336
  21  -12    0         0.02         0.02       0.30 o0.00180415336
  21  -12    3         0.08         0.07       2.07 o0.00180415336
  21  -11   -1         0.22         0.22       3.73 o0.00180415336
  21  -11    2         2.94         3.00      63.27 o0.00180415336
  21  -10   -2         0.23         0.24       4.98 o0.00180415336
  21  -10    1         9.93         9.75     165.29 o0.00180415336
  21   -9   -3         0.83         0.82      22.93 o0.00180415336
  21   -9    0         0.95         0.97      12.28 o0.00180415336
  21   -9    3         0.00         0.00       0.01 o0.00180415336
  21   -8   -1         0.39         0.40       7.16 o0.00180415336
  21   -8    2         2.04         2.02      40.50 o0.00180415336
  21   -7   -2         0.05         0.05       0.98 o0.00180415336
  21   -7    1         0.72         0.73      12.38 o0.00180415336
  21   -6   -3         0.03         0.03       0.73 o0.00180415336
  21   -6    0         2.48         2.71      41.81 o0.00180415336
  21   -6    3         0.15         0.15       4.24 o0.00180415336
  21   -5   -1         1.29         1.35      22.02 o0.00180415336
  21   -5    2         0.11         0.11       2.25 o0.00180415336
  21   -4   -2         1.01         1.02      21.36 o0.00180415336
  21   -4    1         0.03         0.03       0.55 o0.00180415336
  21   -3   -3         0.32         0.32       9.73 o0.00180415336
  21   -3    0         6.12         5.81      85.66 o0.00180415336
  21   -3    3         0.14         0.14       4.20 o0.00180415336
  21   -2   -1         2.18         2.12      37.75 o0.00180415336
  21   -2    2         1.05         1.07      23.38 o0.00180415336
  21   -1   -2         0.00         0.00       0.01 o0.00180415336
  21   -1    1         0.66         0.67      12.15 o0.00180415336
  21    0   -3         0.77         0.79      27.16 o0.00180415336
  21    0    0         0.00         0.00       0.05 o0.00180415336
  21    0    3         0.74         0.76      26.21 o0.00180415336
  22  -21   -2         1.00         1.02      23.41 o0.00180415336
  22  -21    1         3.57         3.33      57.84 o0.00180415336
  22  -20   -3         0.45         0.46      15.76 o0.00180415336
  22  -20    0         0.34         0.34       6.12 o0.00180415336
  22  -20    3         0.01         0.01       0.43 o0.00180415336
  22  -19   -1         1.11         1.13      19.66 o0.00180415336
  22  -19    2         8.84         8.50     175.16 o0.00180415336
  22  -18   -2         0.62         0.64      13.93 o0.00180415336
  22  -18    1         4.64         4.85      79.97 o0.00180415336
  22  -17   -3         1.46         1.49      46.67 o0.00180415336
  22  -17    0         0.03         0.03       0.49 o0.00180415336
  22  -17    3         0.18         0.19       5.83 o0.00180415336
  22  -16   -1         0.24         0.23       4.09 o0.00180415336
  22  -16    2         3.16         3.18      70.18 o0.00180415336
  22  -15   -2         0.08         0.08       1.77 o0.00180415336
  22  -15    1         0.09         0.08       1.43 o0.00180415336
  22  -14   -3         0.16         0.15       4.44 o0.00180415336
  22  -14    0         0.22         0.22       3.07 o0.00180415336
  22  -14    3         0.09         0.09       2.61 o0.00180415336
  22  -13   -1         3.06         3.17      54.23 o0.00180415336
  22  -13    2        10.78        10.74     215.20 o0.00180415336
  22  -12   -2         0.10         0.10       1.95 o0.00180415336
  22  -12    1         4.44         4.77      80.60 o0.00180415336
  22  -11   -3         0.35         0.34       9.77 o0.00180415336
  22  -11    0         0.04         0.03       0.53 o0.00180415336
  22  -11    3         0.23         0.22       6.44 o0.00180415336
  22  -10   -1         0.07         0.08       1.31 o0.00180415336
  22  -10    2         0.04         0.04       0.88 o0.00180415336
  22   -9   -2         0.71         0.71      14.28 o0.00180415336
  22   -9    1         0.20         0.21       3.54 o0.00180415336
  22   -8   -3         0.04         0.04       1.10 o0.00180415336
  22   -8    0         2.20         2.19      31.18 o0.00180415336
  22   -8    3         0.08         0.08       2.40 o0.00180415336
  22   -7   -1         5.33         5.13      89.50 o0.00180415336
  22   -7    2         0.10         0.11       2.31 o0.00180415336
  22   -6   -2         0.00         0.00       0.03 o0.00180415336
  22   -6    1         0.04         0.04       0.73 o0.00180415336
  22   -5   -3         0.07         0.07       2.15 o0.00180415336
  22   -5    0         2.12         2.02      33.31 o0.00180415336
  22   -5    3         0.51         0.52      16.46 o0.00180415336
  22   -4   -1         0.58         0.60      10.09 o0.00180415336
  22   -4    2         0.15         0.16       3.46 o0.00180415336
  22   -3   -2         0.77         0.75      15.82 o0.00180415336
  22   -3    1         1.30         1.32      23.28 o0.00180415336
  22   -2   -3         0.00         0.00       0.04 o0.00180415336
  22   -2    0         0.00         0.00       0.07 o0.00180415336
  22   -2    3         0.06         0.06       1.97 o0.00180415336
  22   -1   -1         1.83         1.73      30.53 o0.00180415336
  22   -1    2         0.25         0.25       5.81 o0.00180415336
  22    0   -2         0.14         0.13       3.04 o0.00180415336
  22    0    1         0.01         0.01       0.23 o0.00180415336
  23  -22   -3         0.20         0.40      41.38 o0.00180415336
  23  -22    0         3.43         3.56      63.55 o0.00180415336
  23  -22    3         0.47         0.94      96.07 o0.00180415336
  23  -21   -1         1.07         1.10      22.19 o0.00180415336
  23  -21    2         0.18         0.18       4.05 o0.00180415336
  23  -20   -2         1.92         1.97      44.65 o0.00180415336
  23  -20    1         0.44         0.44       8.16 o0.00180415336
  23  -19   -3         0.06         0.06       1.92 o0.00180415336
  23  -19    0         2.25         2.16      37.51 o0.00180415336
  23  -19    3         0.50         0.49      16.85 o0.00180415336
  23  -18   -1         3.82         3.93      71.24 o0.00180415336
  23  -18    2         0.17         0.17       3.95 o0.00180415336
  23  -17   -2         0.02         0.02       0.36 o0.00180415336
  23  -17    1         5.21         5.31      92.55 o0.00180415336
  23  -16   -3         0.02         0.02       0.55 o0.00180415336
  23  -16    0         0.21         0.21       3.57 o0.00180415336
  23  -16    3         0.25         0.26       8.74 o0.00180415336
  23  -15   -1         0.57         0.59      10.62 o0.00180415336
  23  -15    2        10.18        10.42     224.69 o0.00180415336
  23  -14   -2         0.69         0.71      15.48 o0.00180415336
  23  -14    1         2.36         2.27      40.45 o0.00180415336
  23  -13   -3         6.25         6.38     199.94 o0.00180415336
  23  -13    0         0.02         0.02       0.39 o0.00180415336
  23  -13    3         0.07         0.07       2.33 o0.00180415336
  23  -12   -1         0.86         0.85      15.29 o0.00180415336
  23  -12    2         0.07         0.07       1.64 o0.00180415336
  23  -11   -2         0.78         0.80      17.73 o0.00180415336
  23  -11    1         0.01         0.01       0.15 o0.00180415336
  23  -10   -3         0.08         0.08       2.40 o0.00180415336
  23  -10    0         0.00         0.00       0.03 o0.00180415336
  23  -10    3         0.00         0.00       0.01 o0.00180415336
  23   -9   -1         0.13         0.13       2.29 o0.00180415336
  23   -9    2         0.10         0.10       2.22 o0.00180415336
  23   -8   -2         0.69         0.70      15.20 o0.00180415336
  23   -8    1         0.02         0.02       0.32 o0.00180415336
  23   -7   -3         0.52         0.55      18.39 o0.00180415336
  23   -7    0         0.08         0.08       1.43 o0.00180415336
  23   -7    3         0.01         0.01       0.31 o0.00180415336
  23   -6   -1         3.32         3.39      59.52 o0.00180415336
  23   -6    2         0.03         0.03       0.54 o0.00180415336
  23   -5   -2         0.18         0.19       4.20 o0.00180415336
  23   -5    1         2.87         2.94      53.52 o0.00180415336
  23   -4   -3         0.92         0.91      31.15 o0.00180415336
  23   -4    0         4.38         4.24      74.22 o0.00180415336
  23   -4    3         1.05         1.04      35.57 o0.00180415336
  23   -3   -1         0.39         0.39       7.28 o0.00180415336
  23   -3    2         0.04         0.04       0.95 o0.00180415336
  23   -2   -2         0.02         0.02       0.56 o0.00180415336
  23   -2    1         0.00         0.00       0.04 o0.00180415336
  23   -1   -3         0.14         0.27      26.82 o0.00180415336
  23   -1    0         0.80         0.83      14.81 o0.00180415336
  23   -1    3         3.78         7.18     707.40 o0.00180415336
  23    0   -1         0.19         0.19       3.57 o0.00180415336
  23    0    2         0.02         0.02       0.35 o0.00180415336
  24  -23   -1         0.36         0.37       7.71 o0.00180415336
  24  -23    2         0.00         0.00       0.04 o0.00180415336
  24  -22   -2         2.50         2.37      53.33 o0.00180415336
  24  -22    1         0.04         0.04       0.73 o0.00180415336
  24  -21   -3         0.31         0.53      49.53 o0.00180415336
  24  -21    0         3.27         3.35      61.23 o0.00180415336
  24  -21    3         0.12         0.20      18.36 o0.00180415336
  24  -20   -1         0.63         0.64      13.26 o0.00180415336
  24  -20    2         0.14         0.14       3.28 o0.00180415336
  24  -19   -2         0.11         0.11       2.48 o0.00180415336
  24  -19    1         0.42         0.44       8.73 o0.00180415336
  24  -18   -3         0.68         0.65      22.48 o0.00180415336
  24  -18    0         0.04         0.04       0.71 o0.00180415336
  24  -18    3         0.00         0.00       0.00 o0.00180415336
  24  -17   -1         3.60         3.51      66.52 o0.00180415336
  24  -17    2         1.19         1.21      27.85 o0.00180415336
  24  -16   -2         5.93         6.00     138.23 o0.00180415336
  24  -16    1         2.00         2.08      38.99 o0.00180415336
  24  -15   -3         0.01         0.01       0.47 o0.00180415336
  24  -15    0         0.63         0.64      10.98 o0.00180415336
  24  -15    3         0.04         0.04       1.33 o0.00180415336
  24  -14   -1         1.85         1.92      34.45 o0.00180415336
  24  -14    2         1.62         1.65      36.57 o0.00180415336
  24  -13   -2         1.68         1.68      36.50 o0.00180415336
  24  -13    1         4.08         4.21      74.98 o0.00180415336
  24  -12   -3         0.09         0.09       3.12 o0.00180415336
  24  -12    0         4.46         4.57      74.08 o0.00180415336
  24  -12    3         0.11         0.11       3.92 o0.00180415336
  24  -11   -1         1.56         1.61      28.66 o0.00180415336
  24  -11    2         0.32         0.32       7.01 o0.00180415336
  24  -10   -2         0.95         0.96      21.32 o0.00180415336
  24  -10    1         0.18         0.19       3.42 o0.00180415336
  24   -9   -3         0.00         0.00       0.01 o0.00180415336
  24   -9    0         4.47         4.56      78.64 o0.00180415336
  24   -9    3         0.51         0.52      17.81 o0.00180415336
  24   -8   -1         0.02         0.02       0.44 o0.00180415336
  24   -8    2         0.02         0.02       0.51 o0.00180415336
  24   -7   -2         0.02         0.02       0.45 o0.00180415336
  24   -7    1         0.87         0.85      15.90 o0.00180415336
  24   -6   -3         0.13         0.12       4.18 o0.00180415336
  24   -6    0         0.62         0.61      10.98 o0.00180415336
  24   -6    3         4.82         4.57     160.15 o0.00180415336
  24   -5   -1         0.44         0.45       8.94 o0.00180415336
  24   -5    2         0.61         0.61      13.80 o0.00180415336
  24   -4   -2         0.96         0.95      21.93 o0.00180415336
  24   -4    1         0.61         0.62      12.86 o0.00180415336
  24   -3   -3         0.84         1.43     129.85 o0.00180415336
  24   -3    0         2.40         2.46      45.06 o0.00180415336
  24   -3    3         0.10         0.17      15.28 o0.00180415336
  24   -2   -1         0.09         0.09       1.76 o0.00180415336
  24   -2    2         2.13         2.05      46.26 o0.00180415336
  24   -1   -2         0.00         0.00       0.03 o0.00180415336
  24   -1    1         0.14         0.14       2.88 o0.00180415336
  24    0    0         3.15         3.26      66.11 o0.00180415336
  25  -24   -2         0.35         0.36       9.25 o0.00180415336
  25  -24    1         0.00         0.00       0.04 o0.00180415336
  25  -23    0         3.45         3.58      71.87 o0.00180415336
  25  -22   -1         1.20         1.13      21.19 o0.00180415336
  25  -22    2         0.14         0.13       3.11 o0.00180415336
  25  -21   -2         0.00         0.00       0.02 o0.00180415336
  25  -21    1         4.09         3.97      83.28 o0.00180415336
  25  -20    0         0.95         0.94      17.51 o0.00180415336
  25  -19   -1         1.31         1.33      26.49 o0.00180415336
  25  -19    2         0.27         0.27       5.77 o0.00180415336
  25  -18   -2         0.00         0.00       0.06 o0.00180415336
  25  -18    1         0.05         0.05       0.97 o0.00180415336
  25  -17   -3         1.44         1.68      85.18 o0.00180415336
  25  -17    0         0.74         0.75      12.38 o0.00180415336
  25  -17    3         0.01         0.01       0.43 o0.00180415336
  25  -16   -1         8.79         9.04     180.49 o0.00180415336
  25  -16    2         3.42         3.43      76.92 o0.00180415336
  25  -15   -2         0.12         0.12       2.67 o0.00180415336
  25  -15    1         3.59         3.78      73.41 o0.00180415336
  25  -14   -3         0.86         0.81      28.91 o0.00180415336
  25  -14    0         0.21         0.21       3.72 o0.00180415336
  25  -14    3         0.48         0.45      16.05 o0.00180415336
  25  -13   -1         0.44         0.44       8.12 o0.00180415336
  25  -13    2         1.23         1.26      28.45 o0.00180415336
  25  -12   -2         1.24         1.27      28.73 o0.00180415336
  25  -12    1         3.75         3.77      69.83 o0.00180415336
  25  -11   -3         0.38         0.36      12.78 o0.00180415336
  25  -11    0         0.78         0.77      13.69 o0.00180415336
  25  -11    3         0.73         0.69      24.47 o0.00180415336
  25  -10   -1         0.00         0.00       0.05 o0.00180415336
  25  -10    2         0.30         0.31       7.01 o0.00180415336
  25   -9   -2         0.02         0.02       0.34 o0.00180415336
  25   -9    1         0.00         0.00       0.09 o0.00180415336
  25   -8   -3         0.01         0.02       0.89 o0.00180415336
  25   -8    0         0.28         0.29       4.85 o0.00180415336
  25   -8    3         0.48         0.56      28.76 o0.00180415336
  25   -7   -1         1.23         1.25      25.83 o0.00180415336
  25   -7    2         0.00         0.00       0.07 o0.00180415336
  25   -6   -2         0.62         0.61      13.30 o0.00180415336
  25   -6    1         0.55         0.55      10.96 o0.00180415336
  25   -5    0         7.84         7.82     145.80 o0.00180415336
  25   -4   -1         0.84         0.82      17.13 o0.00180415336
  25   -4    2         0.67         0.65      15.02 o0.00180415336
  25   -3   -2         0.05         0.05       1.20 o0.00180415336
  25   -3    1         0.43         0.41       7.86 o0.00180415336
  25   -2    0         1.93         1.99      39.87 o0.00180415336
  25   -1   -1         0.04         0.04       0.86 o0.00180415336
  25   -1    2         0.08         0.08       2.14 o0.00180415336
  25    0   -2         0.05         0.05       1.23 o0.00180415336
  25    0    1         0.59         0.60      12.98 o0.00180415336
  26  -25    0         4.10         4.06      83.60 o0.00180415336
  26  -24   -1         2.86         2.93      62.99 o0.00180415336
  26  -24    2         0.47         0.49      13.08 o0.00180415336
  26  -23   -2         2.03         2.06      52.76 o0.00180415336
  26  -23    1         0.09         0.09       2.09 o0.00180415336
  26  -22    0         1.37         1.33      26.04 o0.00180415336
  26  -21   -1         0.96         0.97      20.97 o0.00180415336
  26  -21    2         0.00         0.00       0.03 o0.00180415336
  26  -20   -2         0.25         0.24       5.66 o0.00180415336
  26  -20    1         0.07         0.07       1.46 o0.00180415336
  26  -19    0         0.01         0.01       0.13 o0.00180415336
  26  -18   -1         0.76         0.74      14.83 o0.00180415336
  26  -18    2         4.14         3.95      88.95 o0.00180415336
  26  -17   -2         0.75         0.74      16.93 o0.00180415336
  26  -17    1         0.81         0.76      13.48 o0.00180415336
  26  -16   -3         0.23         0.36      30.46 o0.00180415336
  26  -16    0         0.16         0.17       3.13 o0.00180415336
  26  -16    3         0.26         0.41      34.38 o0.00180415336
  26  -15   -1         0.79         0.80      16.02 o0.00180415336
  26  -15    2        20.08        19.78     431.73 o0.00180415336
  26  -14   -2         0.18         0.18       3.92 o0.00180415336
  26  -14    1         0.86         0.88      17.60 o0.00180415336
  26  -13   -3         0.59         1.14     113.89 o0.00180415336
  26  -13    0         0.33         0.34       6.04 o0.00180415336
  26  -13    3         0.14         0.28      27.66 o0.00180415336
  26  -12   -1         0.03         0.03       0.69 o0.00180415336
  26  -12    2         0.85         0.83      18.32 o0.00180415336
  26  -11   -2         0.03         0.03       0.73 o0.00180415336
  26  -11    1         0.83         0.84      16.64 o0.00180415336
  26  -10   -3         0.34         0.54      44.89 o0.00180415336
  26  -10    0         0.37         0.38       7.05 o0.00180415336
  26  -10    3         0.03         0.04       3.70 o0.00180415336
  26   -9   -1         4.53         4.27      77.26 o0.00180415336
  26   -9    2         0.73         0.72      16.51 o0.00180415336
  26   -8   -2         0.11         0.10       2.30 o0.00180415336
  26   -8    1         0.91         0.89      17.68 o0.00180415336
  26   -7    0         1.29         1.31      24.69 o0.00180415336
  26   -6   -1         1.34         1.33      26.47 o0.00180415336
  26   -6    2         0.15         0.15       3.40 o0.00180415336
  26   -5   -2         0.06         0.06       1.48 o0.00180415336
  26   -5    1         0.03         0.03       0.67 o0.00180415336
  26   -4    0         0.25         0.24       4.74 o0.00180415336
  26   -3   -1         0.52         0.53      11.60 o0.00180415336
  26   -3    2         1.03         1.04      26.72 o0.00180415336
  26   -2   -2         0.03         0.03       0.84 o0.00180415336
  26   -2    1         0.61         0.63      13.50 o0.00180415336
  26   -1    0         0.19         0.19       3.97 o0.00180415336
  26    0   -1         0.26         0.27       6.14 o0.00180415336
  26    0    2         0.03         0.03       0.71 o0.00180415336
  27  -26   -1         1.12         1.12      25.17 o0.00180415336
  27  -26    2         0.92         0.90      25.04 o0.00180415336
  27  -25   -2         0.13         0.13       3.59 o0.00180415336
  27  -25    1         0.00         0.00       0.02 o0.00180415336
  27  -24    0         2.93         2.90      57.16 o0.00180415336
  27  -23   -1         0.00         0.00       0.05 o0.00180415336
  27  -23    2         0.26         0.26       7.05 o0.00180415336
  27  -22   -2         0.25         0.26       6.75 o0.00180415336
  27  -22    1         0.75         0.77      16.99 o0.00180415336
  27  -21    0         1.66         1.60      31.08 o0.00180415336
  27  -20   -1         0.13         0.13       2.60 o0.00180415336
  27  -20    2         0.04         0.04       0.92 o0.00180415336
  27  -19   -2         0.62         0.62      15.31 o0.00180415336
  27  -19    1         3.31         3.29      68.68 o0.00180415336
  27  -18    0         0.01         0.01       0.21 o0.00180415336
  27  -17   -1         0.01         0.01       0.22 o0.00180415336
  27  -17    2         9.79         9.60     223.94 o0.00180415336
  27  -16   -2         0.64         0.63      14.71 o0.00180415336
  27  -16    1         0.19         0.20       4.11 o0.00180415336
  27  -15    0         0.68         0.71      13.76 o0.00180415336
  27  -14   -1         0.29         0.29       6.27 o0.00180415336
  27  -14    2         0.30         0.30       6.86 o0.00180415336
  27  -13   -2         0.22         0.22       5.15 o0.00180415336
  27  -13    1         0.93         0.94      19.96 o0.00180415336
  27  -12    0         0.04         0.04       0.74 o0.00180415336
  27  -11   -1         0.80         0.81      16.87 o0.00180415336
  27  -11    2         0.45         0.45      10.46 o0.00180415336
  27  -10   -2         0.00         0.00       0.08 o0.00180415336
  27  -10    1         1.01         0.97      18.52 o0.00180415336
  27   -9    0         0.29         0.30       6.09 o0.00180415336
  27   -8   -1         0.10         0.10       2.12 o0.00180415336
  27   -8    2         0.32         0.32       7.90 o0.00180415336
  27   -7   -2         0.04         0.04       1.07 o0.00180415336
  27   -7    1         2.87         2.89      59.11 o0.00180415336
  27   -6    0         0.20         0.19       3.72 o0.00180415336
  27   -5   -1         0.03         0.03       0.62 o0.00180415336
  27   -5    2         0.54         0.55      14.31 o0.00180415336
  27   -4   -2         0.00         0.00       0.04 o0.00180415336
  27   -4    1         0.00         0.00       0.04 o0.00180415336
  27   -3    0         2.35         2.33      46.69 o0.00180415336
  27   -2   -1         0.14         0.14       3.28 o0.00180415336
  27   -2    2         0.00         0.00       0.10 o0.00180415336
  27   -1   -2         0.13         0.12       3.42 o0.00180415336
  27   -1    1         2.02         2.02      45.44 o0.00180415336
  27    0    0         2.04         2.08      46.60 o0.00180415336
  28  -27   -2         0.42         0.42      12.94 o0.00180415336
  28  -27    1         1.41         1.35      30.78 o0.00180415336
  28  -26    0         2.32         2.39      54.34 o0.00180415336
  28  -25   -1         0.03         0.03       0.69 o0.00180415336
  28  -25    2         2.31         2.25      62.97 o0.00180415336
  28  -24   -2         0.08         0.08       2.17 o0.00180415336
  28  -24    1         1.72         1.77      40.03 o0.00180415336
  28  -23    0         0.04         0.04       0.84 o0.00180415336
  28  -22   -1         2.31         2.32      50.24 o0.00180415336
  28  -22    2         0.21         0.21       5.67 o0.00180415336
  28  -21   -2         0.08         0.08       2.07 o0.00180415336
  28  -21    1         1.14         1.17      25.97 o0.00180415336
  28  -20    0         0.11         0.11       2.36 o0.00180415336
  28  -19   -1         0.06         0.06       1.28 o0.00180415336
  28  -19    2         4.97         5.09     129.72 o0.00180415336
  28  -18   -2         2.74         2.79      71.56 o0.00180415336
  28  -18    1         0.55         0.55      12.26 o0.00180415336
  28  -17    0         1.70         1.60      28.91 o0.00180415336
  28  -16   -1         5.18         5.24     110.15 o0.00180415336
  28  -16    2         0.08         0.08       2.07 o0.00180415336
  28  -15   -2         0.05         0.05       1.30 o0.00180415336
  28  -15    1         3.51         3.54      72.20 o0.00180415336
  28  -14    0         2.34         2.28      44.44 o0.00180415336
  28  -13   -1         0.08         0.08       1.71 o0.00180415336
  28  -13    2         0.36         0.37       9.37 o0.00180415336
  28  -12   -2         0.05         0.05       1.33 o0.00180415336
  28  -12    1         0.04         0.04       0.75 o0.00180415336
  28  -11    0         0.35         0.34       6.11 o0.00180415336
  28  -10   -1         0.21         0.21       4.62 o0.00180415336
  28  -10    2         0.08         0.08       1.97 o0.00180415336
  28   -9   -2         0.25         0.25       6.43 o0.00180415336
  28   -9    1         0.45         0.46      10.24 o0.00180415336
  28   -8    0         0.07         0.07       1.42 o0.00180415336
  28   -7   -1         0.41         0.42       9.25 o0.00180415336
  28   -7    2         0.33         0.34       9.04 o0.00180415336
  28   -6   -2         0.20         0.20       5.39 o0.00180415336
  28   -6    1         1.22         1.22      26.47 o0.00180415336
  28   -5    0         0.08         0.08       1.73 o0.00180415336
  28   -4   -1         0.00         0.00       0.10 o0.00180415336
  28   -4    2         0.24         0.24       6.66 o0.00180415336
  28   -3   -2         0.00         0.00       0.08 o0.00180415336
  28   -3    1         0.01         0.01       0.14 o0.00180415336
  28   -2    0         0.08         0.08       1.75 o0.00180415336
  28   -1   -1         0.45         0.43       9.90 o0.00180415336
  28   -1    2         0.03         0.03       0.97 o0.00180415336
  28    0   -2         0.34         0.36      12.36 o0.00180415336
  28    0    1         0.47         0.47      11.20 o0.00180415336
  29  -28    0         1.50         1.48      34.09 o0.00180415336
  29  -27   -1         0.00         0.00       0.06 o0.00180415336
  29  -27    2         0.12         0.13       4.38 o0.00180415336
  29  -26   -2         0.51         0.52      16.28 o0.00180415336
  29  -26    1         0.42         0.41       9.54 o0.00180415336
  29  -25    0         0.08         0.08       1.82 o0.00180415336
  29  -24   -1         0.84         0.83      18.94 o0.00180415336
  29  -24    2         0.05         0.05       1.49 o0.00180415336
  29  -23   -2         1.20         1.17      32.65 o0.00180415336
  29  -23    1         0.11         0.11       2.43 o0.00180415336
  29  -22    0         0.88         0.91      20.18 o0.00180415336
  29  -21   -1         0.01         0.01       0.18 o0.00180415336
  29  -21    2         1.27         1.26      34.85 o0.00180415336
  29  -20   -2         0.17         0.17       4.63 o0.00180415336
  29  -20    1         0.47         0.49      11.13 o0.00180415336
  29  -19    0         1.05         1.04      21.52 o0.00180415336
  29  -18   -1         0.18         0.18       3.76 o0.00180415336
  29  -18    2         6.39         6.49     172.89 o0.00180415336
  29  -17   -2         0.04         0.04       0.99 o0.00180415336
  29  -17    1         0.77         0.78      17.37 o0.00180415336
  29  -16    0         0.02         0.02       0.31 o0.00180415336
  29  -15   -1         4.71         4.85     105.66 o0.00180415336
  29  -15    2         2.22         2.30      61.28 o0.00180415336
  29  -14   -2         0.00         0.00       0.06 o0.00180415336
  29  -14    1         5.27         5.43     118.23 o0.00180415336
  29  -13    0         0.09         0.09       1.66 o0.00180415336
  29  -12   -1         0.83         0.84      18.58 o0.00180415336
  29  -12    2         1.10         1.13      30.21 o0.00180415336
  29  -11   -2         0.04         0.04       0.96 o0.00180415336
  29  -11    1         0.09         0.09       1.89 o0.00180415336
  29  -10    0         0.09         0.08       1.74 o0.00180415336
  29   -9   -1         0.96         0.98      22.35 o0.00180415336
  29   -9    2         2.55         2.58      70.74 o0.00180415336
  29   -8   -2         0.57         0.56      15.54 o0.00180415336
  29   -8    1         3.14         3.20      73.47 o0.00180415336
  29   -7    0         0.34         0.35       7.76 o0.00180415336
  29   -6   -1         0.80         0.80      17.91 o0.00180415336
  29   -6    2         0.83         0.81      22.74 o0.00180415336
  29   -5   -2         0.02         0.02       0.63 o0.00180415336
  29   -5    1         0.00         0.00       0.01 o0.00180415336
  29   -4    0         0.05         0.05       1.10 o0.00180415336
  29   -3   -1         2.07         2.02      46.74 o0.00180415336
  29   -3    2         0.04         0.04       1.24 o0.00180415336
  29   -2   -2         0.01         0.01       0.18 o0.00180415336
  29   -2    1         0.18         0.18       4.41 o0.00180415336
  29   -1    0         0.45         0.45      10.17 o0.00180415336
  29    0   -1         0.12         0.12       3.14 o0.00180415336
  29    0    2         0.00         0.00       0.09 o0.00180415336
  30  -29   -1         0.00         0.00       0.11 o0.00180415336
  30  -29    2         0.10         0.25      29.44 o0.00180415336
  30  -28   -2         1.21         1.14      40.91 o0.00180415336
  30  -28    1         0.00         0.00       0.01 o0.00180415336
  30  -27    0         0.55         0.53      12.17 o0.00180415336
  30  -26   -1         0.80         0.80      19.84 o0.00180415336
  30  -26    2         0.33         0.34      11.94 o0.00180415336
  30  -25   -2         0.56         0.58      19.04 o0.00180415336
  30  -25    1         0.08         0.08       1.81 o0.00180415336
  30  -24    0         2.46         2.52      57.62 o0.00180415336
  30  -23   -1         0.57         0.56      12.87 o0.00180415336
  30  -23    2         0.22         0.22       6.37 o0.00180415336
  30  -22   -2         0.08         0.08       2.34 o0.00180415336
  30  -22    1         0.33         0.32       7.23 o0.00180415336
  30  -21    0         0.09         0.09       2.08 o0.00180415336
  30  -20   -1         6.25         6.24     139.76 o0.00180415336
  30  -20    2         0.02         0.02       0.51 o0.00180415336
  30  -19   -2         0.04         0.04       1.16 o0.00180415336
  30  -19    1         0.05         0.05       1.24 o0.00180415336
  30  -18    0         0.00         0.00       0.08 o0.00180415336
  30  -17   -1         0.80         0.82      18.85 o0.00180415336
  30  -17    2         8.46         8.32     228.88 o0.00180415336
  30  -16   -2         0.00         0.00       0.01 o0.00180415336
  30  -16    1         0.15         0.16       3.64 o0.00180415336
  30  -15    0         0.03         0.03       0.77 o0.00180415336
  30  -14   -1         2.43         2.48      57.10 o0.00180415336
  30  -14    2         0.52         0.51      14.14 o0.00180415336
  30  -13   -2         0.79         0.78      21.48 o0.00180415336
  30  -13    1         0.29         0.30       6.78 o0.00180415336
  30  -12    0         1.55         1.58      34.84 o0.00180415336
  30  -11   -1         0.00         0.00       0.10 o0.00180415336
  30  -11    2         0.02         0.02       0.55 o0.00180415336
  30  -10   -2         0.08         0.08       2.14 o0.00180415336
  30  -10    1         0.29         0.29       6.56 o0.00180415336
  30   -9    0         0.02         0.02       0.55 o0.00180415336
  30   -8   -1         0.35         0.34       7.74 o0.00180415336
  30   -8    2         0.00         0.00       0.01 o0.00180415336
  30   -7   -2         0.26         0.26       7.52 o0.00180415336
  30   -7    1         0.02         0.02       0.53 o0.00180415336
  30   -6    0         0.26         0.26       5.98 o0.00180415336
  30   -5   -1         0.12         0.12       2.71 o0.00180415336
  30   -5    2         0.48         0.50      16.45 o0.00180415336
  30   -4   -2         0.02         0.02       0.67 o0.00180415336
  30   -4    1         1.15         1.14      28.44 o0.00180415336
  30   -3    0         0.19         0.18       4.16 o0.00180415336
  30   -2   -1         0.19         0.19       5.15 o0.00180415336
  30   -2    2         2.47         2.39      90.73 o0.00180415336
  30   -1   -2         0.73         1.51     159.41 o0.00180415336
  30   -1    1         0.00         0.00       0.03 o0.00180415336
  30    0    0         0.06         0.06       1.53 o0.00180415336
  31  -30    1         0.00         0.00       0.00 o0.00180415336
  31  -29    0         0.19         0.20       4.98 o0.00180415336
  31  -28   -1         0.00         0.00       0.03 o0.00180415336
  31  -28    2         0.39         0.73      75.65 o0.00180415336
  31  -27   -2         1.17         1.28      57.15 o0.00180415336
  31  -27    1         0.01         0.01       0.35 o0.00180415336
  31  -26    0         0.37         0.35       8.07 o0.00180415336
  31  -25   -1         1.61         1.64      41.94 o0.00180415336
  31  -25    2         0.12         0.12       4.05 o0.00180415336
  31  -24   -2         0.32         0.34      11.90 o0.00180415336
  31  -24    1         0.02         0.02       0.45 o0.00180415336
  31  -23    0         0.11         0.10       2.36 o0.00180415336
  31  -22   -1         0.53         0.52      11.99 o0.00180415336
  31  -22    2         0.00         0.00       0.04 o0.00180415336
  31  -21   -2         1.01         1.01      30.97 o0.00180415336
  31  -21    1         0.10         0.09       2.06 o0.00180415336
  31  -20    0         0.05         0.05       1.10 o0.00180415336
  31  -19   -1         1.71         1.69      37.18 o0.00180415336
  31  -19    2         2.11         2.04      58.60 o0.00180415336
  31  -18   -2         0.28         0.27       7.65 o0.00180415336
  31  -18    1         2.34         2.29      50.29 o0.00180415336
  31  -17    0         0.27         0.27       5.69 o0.00180415336
  31  -16   -1         0.01         0.01       0.23 o0.00180415336
  31  -16    2         0.38         0.37      10.58 o0.00180415336
  31  -15   -2         0.55         0.54      15.42 o0.00180415336
  31  -15    1         1.89         1.86      42.42 o0.00180415336
  31  -14    0         6.48         6.41     137.15 o0.00180415336
  31  -13   -1         0.01         0.01       0.25 o0.00180415336
  31  -13    2         0.08         0.08       2.29 o0.00180415336
  31  -12   -2         0.04         0.04       1.23 o0.00180415336
  31  -12    1         0.06         0.06       1.25 o0.00180415336
  31  -11    0         0.22         0.23       5.19 o0.00180415336
  31  -10   -1         1.64         1.57      35.51 o0.00180415336
  31  -10    2         0.02         0.02       0.72 o0.00180415336
  31   -9   -2         0.77         0.79      24.55 o0.00180415336
  31   -9    1         0.00         0.00       0.08 o0.00180415336
  31   -8    0         0.50         0.50      11.32 o0.00180415336
  31   -7   -1         0.45         0.45      11.17 o0.00180415336
  31   -7    2         0.00         0.00       0.05 o0.00180415336
  31   -6   -2         0.13         0.13       4.42 o0.00180415336
  31   -6    1         0.06         0.07       1.68 o0.00180415336
  31   -5    0         1.41         1.37      31.22 o0.00180415336
  31   -4   -1         0.23         0.24       6.41 o0.00180415336
  31   -4    2         0.09         0.10       4.92 o0.00180415336
  31   -3   -2         0.07         0.12      11.34 o0.00180415336
  31   -3    1         0.62         0.63      17.09 o0.00180415336
  31   -2    0         3.78         3.86      98.76 o0.00180415336
  31   -1   -1         0.25         0.24       6.88 o0.00180415336
  31    0    1         0.45         0.45      13.32 o0.00180415336
  32  -31    0         0.10         0.10       2.79 o0.00180415336
  32  -30   -1         0.84         0.84      25.21 o0.00180415336
  32  -29    1         1.78         1.74      49.60 o0.00180415336
  32  -28    0         0.11         0.12       3.04 o0.00180415336
  32  -27   -1         0.08         0.08       2.32 o0.00180415336
  32  -26   -2         0.21         0.46      49.95 o0.00180415336
  32  -26    1         0.05         0.05       1.46 o0.00180415336
  32  -25    0         1.02         1.00      23.17 o0.00180415336
  32  -24   -1         0.65         0.67      17.02 o0.00180415336
  32  -24    2         0.65         0.60      19.97 o0.00180415336
  32  -23   -2         0.57         0.55      18.75 o0.00180415336
  32  -23    1         0.10         0.10       2.70 o0.00180415336
  32  -22    0         0.00         0.00       0.01 o0.00180415336
  32  -21   -1         0.51         0.51      12.52 o0.00180415336
  32  -21    2         0.30         0.32      11.04 o0.00180415336
  32  -20   -2         0.15         0.16       5.35 o0.00180415336
  32  -20    1         1.17         1.15      27.69 o0.00180415336
  32  -19    0         0.77         0.77      17.26 o0.00180415336
  32  -18   -1         3.33         3.31      76.93 o0.00180415336
  32  -18    2         2.52         2.60      84.13 o0.00180415336
  32  -17   -2         0.19         0.20       6.27 o0.00180415336
  32  -17    1         0.80         0.80      18.57 o0.00180415336
  32  -16    0         0.00         0.00       0.01 o0.00180415336
  32  -15   -1         0.48         0.48      11.19 o0.00180415336
  32  -15    2         1.43         1.46      46.75 o0.00180415336
  32  -14   -2         0.56         0.58      18.63 o0.00180415336
  32  -14    1         0.62         0.62      14.38 o0.00180415336
  32  -13    0         3.07         3.07      69.29 o0.00180415336
  32  -12   -1         0.01         0.01       0.25 o0.00180415336
  32  -12    2         0.51         0.54      18.27 o0.00180415336
  32  -11   -2         0.02         0.02       0.83 o0.00180415336
  32  -11    1         0.19         0.19       4.66 o0.00180415336
  32  -10    0         0.81         0.80      17.57 o0.00180415336
  32   -9   -1         0.18         0.18       4.69 o0.00180415336
  32   -9    2         0.36         0.35      12.05 o0.00180415336
  32   -8   -2         0.13         0.12       4.09 o0.00180415336
  32   -8    1         0.66         0.68      17.40 o0.00180415336
  32   -7    0         0.30         0.30       6.95 o0.00180415336
  32   -6   -1         1.07         1.09      29.30 o0.00180415336
  32   -6    2         0.06         0.13      12.54 o0.00180415336
  32   -5    1         0.63         0.62      17.24 o0.00180415336
  32   -4    0         1.67         1.70      44.54 o0.00180415336
  32   -3   -1         0.01         0.01       0.27 o0.00180415336
  32   -2    1         0.01         0.01       0.39 o0.00180415336
  32   -1    0         0.08         0.08       2.25 o0.00180415336
  32    0   -1         0.27         0.27       9.39 o0.00180415336
  33  -32   -1         0.01         0.01       0.19 o0.00180415336
  33  -31    1         0.57         0.58      19.81 o0.00180415336
  33  -30    0         0.04         0.04       1.04 o0.00180415336
  33  -29   -1         0.04         0.04       1.28 o0.00180415336
  33  -28    1         0.00         0.00       0.09 o0.00180415336
  33  -27    0         0.52         0.54      14.28 o0.00180415336
  33  -26   -1         0.30         0.30       8.27 o0.00180415336
  33  -25    1         0.73         0.73      20.12 o0.00180415336
  33  -24    0         2.18         2.18      54.46 o0.00180415336
  33  -23   -1         0.13         0.14       3.63 o0.00180415336
  33  -23    2         3.77         5.41     348.38 o0.00180415336
  33  -22   -2         0.07         0.06       2.42 o0.00180415336
  33  -22    1         0.00         0.00       0.10 o0.00180415336
  33  -21    0         0.11         0.11       2.60 o0.00180415336
  33  -20   -1         1.09         1.11      28.24 o0.00180415336
  33  -20    2         0.47         0.44      14.70 o0.00180415336
  33  -19   -2         0.16         0.16       5.32 o0.00180415336
  33  -19    1         0.00         0.00       0.13 o0.00180415336
  33  -18    0         0.89         0.86      19.70 o0.00180415336
  33  -17   -1         3.57         3.63      93.18 o0.00180415336
  33  -17    2         0.08         0.08       2.74 o0.00180415336
  33  -16   -2         0.13         0.13       4.28 o0.00180415336
  33  -16    1         0.11         0.12       2.97 o0.00180415336
  33  -15    0         0.11         0.10       2.37 o0.00180415336
  33  -14   -1         0.20         0.20       5.15 o0.00180415336
  33  -14    2         0.00         0.00       0.04 o0.00180415336
  33  -13   -2         0.09         0.09       2.97 o0.00180415336
  33  -13    1         0.00         0.00       0.01 o0.00180415336
  33  -12    0         0.56         0.55      12.76 o0.00180415336
  33  -11   -1         0.12         0.12       3.20 o0.00180415336
  33  -11    2         0.03         0.03       1.34 o0.00180415336
  33  -10   -2         0.25         0.36      23.52 o0.00180415336
  33  -10    1         0.37         0.37       9.96 o0.00180415336
  33   -9    0         0.19         0.19       4.66 o0.00180415336
  33   -8   -1         0.17         0.17       4.77 o0.00180415336
  33   -7    1         0.00         0.00       0.00 o0.00180415336
  33   -6    0         0.10         0.10       2.65 o0.00180415336
  33   -5   -1         5.60         5.42     155.69 o0.00180415336
  33   -4    1         0.01         0.01       0.42 o0.00180415336
  33   -3    0         0.01         0.01       0.19 o0.00180415336
  33   -2   -1         0.06         0.06       1.99 o0.00180415336
  33   -1    1         0.24         0.22       7.97 o0.00180415336
  33    0    0         0.07         0.08       2.65 o0.00180415336
  34  -32    0         0.36         0.37      12.90 o0.00180415336
  34  -31   -1         0.13         0.13       4.56 o0.00180415336
  34  -30    1         0.46         0.45      15.28 o0.00180415336
  34  -29    0         0.03         0.03       0.79 o0.00180415336
  34  -28   -1         0.64         0.66      21.04 o0.00180415336
  34  -27    1         0.03         0.03       0.84 o0.00180415336
  34  -26    0         0.95         0.96      26.29 o0.00180415336
  34  -25   -1         0.11         0.10       2.90 o0.00180415336
  34  -24    1         0.86         0.85      23.72 o0.00180415336
  34  -23    0         0.07         0.07       1.80 o0.00180415336
  34  -22   -1         0.02         0.02       0.57 o0.00180415336
  34  -21   -2         0.00         0.00       0.02 o0.00180415336
  34  -21    1         0.01         0.01       0.16 o0.00180415336
  34  -20    0         0.03         0.03       0.85 o0.00180415336
  34  -19   -1         0.00         0.00       0.01 o0.00180415336
  34  -19    2         2.89         6.39     716.06 o0.00180415336
  34  -18   -2         1.32         2.76     282.36 o0.00180415336
  34  -18    1         0.22         0.22       5.87 o0.00180415336
  34  -17    0         0.29         0.29       7.13 o0.00180415336
  34  -16   -1         0.05         0.05       1.35 o0.00180415336
  34  -16    2         0.10         0.22      21.75 o0.00180415336
  34  -15   -2         0.26         0.54      58.21 o0.00180415336
  34  -15    1         1.52         1.55      41.89 o0.00180415336
  34  -14    0         0.02         0.02       0.42 o0.00180415336
  34  -13   -1         0.26         0.26       7.13 o0.00180415336
  34  -13    2         0.28         0.43      34.09 o0.00180415336
  34  -12    1         0.01         0.01       0.16 o0.00180415336
  34  -11    0         0.00         0.00       0.04 o0.00180415336
  34  -10   -1         0.05         0.05       1.45 o0.00180415336
  34   -9    1         0.60         0.58      16.45 o0.00180415336
  34   -8    0         0.64         0.65      17.76 o0.00180415336
  34   -7   -1         0.05         0.05       1.62 o0.00180415336
  34   -6    1         0.99         1.02      32.66 o0.00180415336
  34   -5    0         0.47         0.46      12.98 o0.00180415336
  34   -4   -1         2.67         2.63      89.71 o0.00180415336
  34   -3    1         1.11         1.08      41.20 o0.00180415336
  34   -2    0         0.00         0.00       0.02 o0.00180415336
  35  -31    0         1.18         1.19      40.79 o0.00180415336
  35  -30   -1         1.81         2.26     119.23 o0.00180415336
  35  -29    1         0.17         0.15       5.17 o0.00180415336
  35  -28    0         0.32         0.31       9.18 o0.00180415336
  35  -27   -1         3.40         3.60     124.64 o0.00180415336
  35  -26    1         0.10         0.10       3.31 o0.00180415336
  35  -25    0         0.09         0.09       2.49 o0.00180415336
  35  -24   -1         0.14         0.14       4.08 o0.00180415336
  35  -23    1         0.92         0.89      25.30 o0.00180415336
  35  -22    0         0.88         0.89      23.92 o0.00180415336
  35  -21   -1         0.00         0.00       0.01 o0.00180415336
  35  -20    1         0.04         0.04       1.19 o0.00180415336
  35  -19    0         0.02         0.02       0.64 o0.00180415336
  35  -18   -1         1.24         1.22      33.97 o0.00180415336
  35  -17    1         0.03         0.03       0.77 o0.00180415336
  35  -16    0         0.68         0.70      18.58 o0.00180415336
  35  -15   -1         1.20         1.18      32.95 o0.00180415336
  35  -14    1         1.27         1.24      35.12 o0.00180415336
  35  -13    0         2.92         2.96      79.45 o0.00180415336
  35  -12   -1         0.20         0.19       5.52 o0.00180415336
  35  -11    1         0.00         0.00       0.07 o0.00180415336
  35  -10    0         2.44         2.40      66.33 o0.00180415336
  35   -9   -1         0.18         0.19       6.19 o0.00180415336
  35   -8    1         0.93         0.98      33.80 o0.00180415336
  35   -7    0         2.24         2.19      64.11 o0.00180415336
  35   -6   -1         0.87         0.82      28.23 o0.00180415336
  35   -5    1         0.26         0.33      18.60 o0.00180415336
  35   -4    0         0.44         0.44      15.17 o0.00180415336
  36  -30    0         0.01         0.01       0.33 o0.00180415336
  36  -29   -1         0.01         0.03       3.45 o0.00180415336
  36  -28    1         0.13         0.14       6.31 o0.00180415336
  36  -27    0         0.31         0.32       9.92 o0.00180415336
  36  -26   -1         0.33         0.32      10.79 o0.00180415336
  36  -25    1         0.37         0.38      13.11 o0.00180415336
  36  -24    0         0.02         0.02       0.61 o0.00180415336
  36  -23   -1         0.13         0.14       4.53 o0.00180415336
  36  -22    1         0.07         0.07       2.25 o0.00180415336
  36  -21    0         0.59         0.58      16.18 o0.00180415336
  36  -20   -1         0.01         0.01       0.24 o0.00180415336
  36  -19    1         0.52         0.53      16.22 o0.00180415336
  36  -18    0         0.00         0.00       0.03 o0.00180415336
  36  -17   -1         4.01         4.03     123.86 o0.00180415336
  36  -16    1         2.21         2.23      68.88 o0.00180415336
  36  -15    0         2.14         2.12      58.90 o0.00180415336
  36  -14   -1         2.22         2.28      72.99 o0.00180415336
  36  -13    1         0.23         0.24       8.10 o0.00180415336
  36  -12    0         0.11         0.11       3.10 o0.00180415336
  36  -11   -1         0.52         0.53      18.41 o0.00180415336
  36  -10    1         0.45         0.45      15.22 o0.00180415336
  36   -9    0         0.00         0.00       0.12 o0.00180415336
  36   -8   -1         1.30         1.49      73.35 o0.00180415336
  36   -7    1         0.30         0.58      58.86 o0.00180415336
  36   -6    0         0.79         0.76      25.96 o0.00180415336
  37  -29    0         0.17         0.16       5.87 o0.00180415336
  37  -27    1         0.15         0.25      21.75 o0.00180415336
  37  -26    0         0.00         0.00       0.07 o0.00180415336
  37  -25   -1         0.03         0.03       1.35 o0.00180415336
  37  -24    1         0.00         0.00       0.12 o0.00180415336
  37  -23    0         0.05         0.05       1.46 o0.00180415336
  37  -22   -1         0.42         0.40      13.71 o0.00180415336
  37  -21    1         0.60         0.59      20.17 o0.00180415336
  37  -20    0         0.98         0.96      27.95 o0.00180415336
  37  -19   -1         0.01         0.01       0.50 o0.00180415336
  37  -18    1         0.38         0.38      13.18 o0.00180415336
  37  -17    0         0.13         0.13       3.73 o0.00180415336
  37  -16   -1         0.22         0.21       7.31 o0.00180415336
  37  -15    1         0.10         0.10       3.44 o0.00180415336
  37  -14    0         0.03         0.03       0.94 o0.00180415336
  37  -13   -1         0.60         0.57      20.31 o0.00180415336
  37  -12    1         0.23         0.25      10.97 o0.00180415336
  37  -11    0         0.14         0.15       5.09 o0.00180415336
  37  -10   -1         0.36         0.58      49.50 o0.00180415336
  37   -8    0         2.20         2.18      85.73 o0.00180415336
  38  -28    0         2.45         5.78     705.83 o0.00180415336
  38  -25    0         0.11         0.10       3.39 o0.00180415336
  38  -23    1         0.26         0.42      36.21 o0.00180415336
  38  -22    0         0.04         0.04       1.49 o0.00180415336
  38  -21   -1         0.16         0.34      34.32 o0.00180415336
  38  -20    1         0.30         0.57      51.55 o0.00180415336
  38  -19    0         0.01         0.01       0.22 o0.00180415336
  38  -18   -1         0.18         0.34      30.43 o0.00180415336
  38  -17    1         0.48         0.97      96.52 o0.00180415336
  38  -16    0         1.25         1.29      44.72 o0.00180415336
  38  -15   -1         0.92         1.46     124.76 o0.00180415336
  38  -13    0         0.15         0.15       4.98 o0.00180415336
  38  -10    0         0.62         1.21     123.98 o0.00180415336
  39  -24    0         0.12         0.25      27.01 o0.00180415336
  39  -21    0         0.08         0.09       3.89 o0.00180415336
  39  -18    0         0.03         0.03       1.49 o0.00180415336
  39  -15    0         0.63         1.24     124.82 o0.00180415336
